# Supplementary material for: The transsulfuration pathway suppresses the embryonic lethal phenotype of glutathione reductase mutants in Caenorhabditis elegans
Source: G3 (Bethesda). 2025 May 7;15(8):jkaf102. doi: 10.1093/g3journal/jkaf102 (PMC12341920; doi:10.1093/g3journal/jkaf102)
Supplement: jkaf102_Supplementary_Data [file jkaf102_supplementary_data.zip › Supplemental_Table_1_G3-2025-405727.xlsx]

## Sheet: Sheet1
Supplemental Table 1: C. elegans strains used in this study
Strain name	Genotype	Strain origin/construction
N2	Wild type, DR subclone of CB original (Tc1 pattern I)	aCGC
VZ454	gsr-1(tm3574) / qC1 dpy-19(e1259) glp-1(q339) nIs281[Pmyo-2::RFP] III	Mora-Lorca et al. (2016) Free Radic. Biol. Med. 96: 446-461
GRU102	gnaIs2 [Pmyo-2::yfp; Punc-119::Abeta1-42]	Fong et al. (2016) Sci. Rep. 6: 33781
VZ730	gsr-1(tm3574) III; gnaIs2 [Pmyo-2::yfp; Punc-119::Abeta1-42]	This study, GRU102 x VZ454
GRU101	gnaIs1 [Pmyo-2::yfp]	Fong et al. (2016) Sci. Rep. 6: 33781
VZ712	gsr-1(tm3574) / qC1 dpy-19(e1259) glp-1(q339) nIs281[Pmyo-2::RFP] III; gnaIs1 [Pmyo-2::yfp]	This study, GRU101 x VZ454
CL2355	smg-1 (cc546) dvIs50 [pCL45 (snb-1::Abeta 1-42::3' UTR(long) + mtl-2::GFP] I	Wu et al. (2006) J. Neurosci. 26: 13102-13113
VZ567	smg-1 (cc546) dvIs50 [pCL45 (snb-1::Abeta 1-42::3' UTR(long) + mtl-2::GFP] I; gsr-1(tm3574) / qC1 dpy-19(e1259) glp-1(q339) nIs281[Pmyo-2::RFP] III	This study, CL2355 x VZ454
CB4354	smg-3(ma117) IV; him-5(e1490) V	aCGC
VZ919	gsr-1(tm3574) III; smg-3(ma117) IV	This study, CB4354 x VZ454
FX5719	smg-3(tm5719) IV	bNRBP
VZ920	gsr-1(tm3574) III; smg-3(tm5719) IV	This study, FX5719 x VZ454
FX5906	smg-3(tm5906) IV	bNRBP
VZ921	gsr-1(tm3574) III; smg-3(tm5906) IV	This study, FX5906 x VZ454
CB3214	smg-1(e1228) him-2(e1065) I	aCGC
VZ938	smg-1(e1228) him-2(e1065) I; gsr-1(tm3574) III	This study, CB3214 x VZ454
CB4043	smg-2(e2008) I; him-5(e1490) V	aCGC
VZ939	smg-2(e2008) I; gsr-1(tm3574) III	This study, CB4043 x VZ454
CB4554	smg-1(e1228) smg-2(e2008) I; him-5(e1490) V	aCGC
VZ922	smg-1(e1228) smg-2(e2008) I; gsr-1(tm3574) III	This study, CB4554 x VZ454
PHX2363	gsr-1(syb2363) / qC1 dpy-19(e1259) glp-1(q339) III	This study, CRISPR-Cas9 editing on N2
VZ930	gsr-1(syb2363) / qC1 dpy-19(e1259) glp-1(q339) nIs281[Pmyo-2::RFP] III	This study, PHX2363 x VZ454
VZ940	smg-1(e1228) him-2(e1065) I; gsr-1(syb2363) III	This study, CB3214 x VZ930
VZ941	smg-2(e2008) I; gsr-1(syb2363) III	This study, CB4043 x VZ930
VZ942	smg-3(ma117) IV; gsr-1(syb2363) III	This study, CB4354 x VZ930
VB1414	trxr-1(sv47) IV	Stenvall et al. (2011) Proc. Natl. Acad. Sci. USA 108:1064-1069
VZ492	gsr-1(tm3574) / qC1 dpy-19(e1259) glp-1(q339) nIs281[Pmyo-2::RFP] III; trxr-1 (sv47) IV	This study, VB1414 x VZ454
VZ496	smg-2(e2008) I; gsr-1(tm3574) / qC1 dpy-19(e1259) glp-1(q339) nIs281[Pmyo-2::RFP] III; trxr-1(sv47) IV	This study, CB4043 x VZ492
CER346	trxr-1(cer34 [Sec666Cys]) IV	This study, CRISPR-Cas9 editing on N2
VZ936	gsr-1(tm3574) / qC1 dpy-19(e1259) glp-1(q339) nIs281[Pmyo-2::RFP] III; trxr-1(cer34 [Sec666Cys]) IV	This study, CER346 x VZ454
VZ497	smg-2(e2008) I; gsr-1(tm3574) / qC1 dpy-19(e1259) glp-1(q339) nIs281[Pmyo-2::RFP] III; trxr-1(cer34 [Sec666Cys]) IV	This study, CB4043 x VZ936
CER374	trxr-1(cer55 [Sec666STOP]) IV	This study, CRISPR-Cas9 editing on N2
VZ937	gsr-1(tm3574) / qC1 dpy-19(e1259) glp-1(q339) nIs281[Pmyo-2::RFP] III; trxr-1(cer55 [Sec666STOP]) IV	This study, CER374 x VZ454
VZ498	smg-2(e2008) I; gsr-1(tm3574) / qC1 dpy-19(e1259) glp-1(q339) nIs281[Pmyo-2::RFP] III; trxr-1(cer55 [Sec666STOP]) IV	This study, CB4043 x VZ937
CB207	dpy-11(e207) V	aCGC
VZ983	gsr-1(tm3574) / qC1 dpy-19(e1259) glp-1(q339) nIs281[Pmyo-2::RFP] III; dpy-11(e207) V	This study, CB207 x VZ454
VZ993	gsr-1(tm3574) III; smg-3(tm5719) IV; dpy-11(e207) V	This study, FX5719 x VZ983
PS6624	dpy-11(sy748) V	Chiu et al. (2013) Genetics 195: 1167-1171
VZ1013	gsr-1(tm3574) / qC1 dpy-19(e1259) glp-1(q339) nIs281[Pmyo-2::RFP] III; dpy-11(sy748) V	This study, PS6624 x VZ454
VZ1008	gsr-1(tm3574) III; smg-3(tm5719) IV; dpy-11(sy748) V	This study, FX5719 x VZ1013
PHX4162	dpy-11(syb4162 [Cys51Ser; Cys54Ser]) V	This study, CRISPR-Cas9 editing on N2
VZ1019	dpy-11(syb4162 [Cys51Ser; Cys54Ser]) V	This study, PHX4162 outcrossed 2x with N2
VZ1031	gsr-1(tm3574) / qC1 dpy-19(e1259) glp-1(q339) nIs281[Pmyo-2::RFP] III; dpy-11(syb4162 [Cys51Ser; Cys54Ser]) V	This study, VZ454 x VZ1019
VZ1032	gsr-1(tm3574) / qC1 dpy-19(e1259) glp-1(q339) nIs281[Pmyo-2::RFP] III; smg-3(tm5719) IV; dpy-11(syb4162 [Cys51Ser; Cys54Ser]) V	This study, FX5719 x VZ1031
VZ1	trx-1(ok1449) II	Miranda-Vizuete et al. (2006) FEBS Lett. 580: 484-490
VZ1075	trx-1(ok1449) II; gsr-1(tm3574) III; smg-3(tm5719) IV	This study, VZ1 x VZ920
VZ1053	txdc-17(syb4767) III	Martí-Andrés et al. (2024) EMBO J., in press.
VZ1066	gsr-1(tm3574) txdc-17(syb4767) / qC1 dpy-19(e1259) glp-1(q339) nIs281[Pmyo-2::RFP] III	This study, VZ454 x VZ1053
VZ1076	gsr-1(tm3574) txdc-17(syb4767) III; smg-3(tm5719) IV	This study, FX5719 x VZ1066
FX2462	txl-1(tm2462) I	bNRBP
VZ108	txl-1(tm2462) I	This study, FX2462 outcrossed 6x with N2
VZ1083	txl-1(tm2462) I; gsr-1(tm3574) III; smg-3(tm5719) IV	This study, VZ108 x VZ920
MRF03	cth-1(ok3319) V	Zivanovic et al. (2019) Cell Metab. 30: 1152-1170
VZ1188	gsr-1(tm3574) / qC1 dpy-19(e1259) glp-1(q339) nIs281[Pmyo-2::RFP] III; smg-3(tm5719) IV; cth-1(ok3319) V	This study, FX5719 x MRF03 x VZ454
GR2257	cth-2(mg599) II	Warnhoff and Ruvkun (2019) Nat. Chem. Biol. 15: 480-488
VZ1189	cth-2(mg599) II; gsr-1(tm3574) / qC1 dpy-19(e1259) glp-1(q339) nIs281[Pmyo-2::RFP] III; smg-3(tm5719) IV	This study, FX5719 x GR2257 x VZ454
VZ1134	gsr-1(tm3574) txdc-17/trp-14(syb4767) / qC1 dpy-19(e1259) glp-1(q339) nIs281[Pmyo-2::RFP] III; smg-3(tm5719) IV; cth-1(ok3319) V	This study, FX5719 x MRF03 x VZ1066
VZ1104	cth-2(mg599) / mIn1[dpy-10(e128) mIs14(Pmyo-2::GFP)] II; gsr-1(tm3574) txdc-17/trp-14(syb4767) III; smg-3(tm5719) IV	This study, FX5719 x VZ1066 x VZ1094
VZ1206	cth-2(mg599) II; smg-3(tm5719) IV; cth-1(ok3319) V	This study, FX5719 x GR2257 x MRF03
VZ1183	cth-2(mg599) II; gsr-1(tm3574) / qC1 dpy-19(e1259) glp-1(q339) nIs281[Pmyo-2::RFP] III; smg-3(tm5719) IV; cth-1(ok3319) V	This study, VZ454 x VZ1206
VZ1121	cth-2(mg599) / mIn1[dpy-10(e128) mIs14(Pmyo-2::GFP)] II; gsr-1(tm3574) txdc-17/trp-14(syb4767) III; smg-3(tm5719) IV; cth-1(ok3319) V	This study, MRF03 x VZ1104
VZ1066	gsr-1(tm3574) txdc-17/trp-14(syb4767) / qC1 dpy-19(e1259) glp-1(q339) nIs281[Pmyo-2::RFP] III	This study, VZ454 x VZ1053
VZ1076	gsr-1(tm3574) txdc-17/trp-14(syb4767) III; smg-3(tm5719) IV	This study, FX5719 x VZ1066
VZ1094	cth-2(mg599) / mIn1[dpy-10(e128) mIs14(Pmyo-2::GFP)] II	This study, GR2257 x VB2616
VB2616	gcs-1(ok436) / mIn1[dpy-10(e128) mIs14(myo-2::GFP)] II	Outcrossed 8x with N2. Simon Tuck gift
PHX7115	cth-1(syb7115 [cth-1::3xFLAG::eGFP] V	This study, CRISPR-Cas9 editing on N2
VZ1175	cth-1(syb7115 [cth-1::3xFLAG::eGFP] V	This study, PHX7115 outcrossed 2x with N2
VZ1195	gsr-1(tm3574) / qC1 dpy-19(e1259) glp-1(q339) nIs281[Pmyo-2::RFP] III; cth-1(syb7115 [cth-1::3xFLAG::eGFP] V	This study, VZ454 x VZ1175
VZ1196	smg-3(tm5719) IV; cth-1(syb7115 [cth-1::3xFLAG::eGFP] V	This study, FX5719 x VZ1175
VZ1197	gsr-1(tm3574) III; smg-3(tm5719) IV; cth-1(syb7115 [cth-1::3xFLAG::eGFP] V	This study, VZ920 x VZ1175
PHX7086	cth-2(syb7086 [cth-2::3xFLAG::eGFP] II	This study, CRISPR-Cas9 editing on N2
VZ1172	cth-2(syb7086 [cth-2::3xFLAG::eGFP] II	This study, PHX7086 outcrossed 2x with N2
VZ1192	cth-2(syb7086 [cth-2::3xFLAG::eGFP] II; gsr-1(tm3574) / qC1 dpy-19(e1259) glp-1(q339) nIs281[Pmyo-2::RFP] III	This study, VZ454 x VZ1172
VZ1193	cth-2(syb7086 [cth-2::3xFLAG::eGFP] II; smg-3(tm5719) IV	This study, FX5719 x VZ1172
VZ1194	cth-2(syb7086 [cth-2::3xFLAG::eGFP] II; gsr-1(tm3574) III; smg-3(tm5719) IV	This study, VZ920 x VZ1172
EG4322	ttTi5605 II; unc-119(ed9) III	aCGC
EG8082	unc-119(ed3) III; oxTi365 V	aCGC
BN1544	bqSi1544 [pBN570(unc-119(+) eft-3p::cth-1)] II; unc-119(ed3) III	This study, microinjection of pBN570 into EG4322
BN1549	bqSi1549 [pBN571(unc-119(+) eft-3p::cth-2)] II; unc-119(ed3) III	This study, microinjection of pBN571 into EG4322
BN1565	unc-119(ed3) III; bqSi1565 [pBN571(unc-119(+) eft-3p::cth-2)] V	This study, microinjection of pBN571 into EG8082
VZ1308	bqSi1544 [pBN570(unc-119(+) eft-3p::cth-1)] II; gsr-1(tm3574) / qC1 dpy-19(e1259) glp-1(q339) nIs281[Pmyo-2::RFP] III	This study, BN1544 x VZ454
VZ1309	bqSi1549 [pBN571(unc-119(+) eft-3p::cth-2)] II; gsr-1(tm3574) / qC1 dpy-19(e1259) glp-1(q339) nIs281[Pmyo-2::RFP] III	This study, BN1549 x VZ454
VZ1314	bqSi1544 [pBN570(unc-119(+) eft-3p::cth-1)] II; gsr-1(tm3574) / qC1 dpy-19(e1259) glp-1(q339) nIs281[Pmyo-2::RFP] III; bqSi1565 [pBN571(unc-119(+) eft-3p::cth-2)] V	This study, BN1565 x VZ1308
a CGC: Caenorhaditis Genetics Center
b NBRP: National Bioresource Project
